# Supplementary material for: Gastrointestinal Myoelectrical Activity (GIMA) Biomarker for Noninvasive Diagnosis of Endometriosis
Source: J Clin Med. 2024 May 13;13(10):2866. doi: 10.3390/jcm13102866 (PMC11122642; doi:10.3390/jcm13102866)
Supplement: Supplementary file 1 [file jcm-13-02866-s001.zip]

Archive with 1 entries (1 files):
- jcm-2977359-supplementary.pdf
